# Supplementary material for: Identification of HOX signatures contributing to oral cancer phenotype
Source: Sci Rep. 2022 Jun 16;12:10123. doi: 10.1038/s41598-022-14412-6 (PMC9203786; doi:10.1038/s41598-022-14412-6)
Supplement: Supplementary file 2 — Supplementary Information 2. [file 41598_2022_14412_MOESM2_ESM.xlsx]

## Sheet: log2(TPM+1)_Expression
Symbol (Entrez)	BICR 16	BICR 56	CAL 27	CAL-33	H103	H157	H357	H376	H413	KOSC-2 cl3-43	PECAPJ15	PECAPJ49	SAS	SCC-25	SCC-4	SCC-9	UPCI-SCC-026	UPCI-SCC-040	UPCI-SCC-131
HOXA1 (3198)	2.18587	2.29572	2.52857	4.36387	1.95606	1.91839	2.40599	1.01436	3.12102	3.16189	3.00899	2.77821	1.99277	1.69599	2.61353	1.3505	3.03386	2.35332	2.46205
HOXA2 (3199)	0.0565835	0.189034	1.04963	0.565597	0.594549	0.443607	1.26903	0.594549	0.956057	0.62293	1.51096	1.02148	1.15056	0.526069	1.1635	0.286881	0.704872	0.0426443	1.1177
HOXA3 (3200)	0.389567	1.46989	2.5008	2.63227	1.45418	0.659925	1.71809	0.978196	2.1177	2.75061	2.98732	2.60407	2.16993	1.72247	2.55582	0.0976108	1.41684	0.0285692	1.5008
HOXA4 (3201)	1.9	1.32	1.59	2.81	0	0.0704	0.757	0	0	0	2.78	2.39	0.74	1.72	2.23	0	0	0.0566	1.14
HOXA5 (3202)	1.61353	1.40054	1.91839	1.25701	1.11103	0.604071	1.93357	0.910733	0.9855	0	2.34199	2.40327	1.95606	1.38957	1.49057	0.505891	1.27501	0.286881	1.26303
HOXA6 (3203)	0.275007	0.815575	2.01436	2.04264	0.454176	0	0.250962	0.111031	0.298658	0	1.54597	0.713696	1.04963	0.799087	1.01436	0.0285692	0.389567	0.0565835	0.422233
HOXA7 (3204)	0.31034	0.422233	2.38681	0.344828	2.48543	0.0285692	1.25096	1	3.27053	0.124328	1.26303	2.30159	1.38957	2.31615	1.41143	0.176323	1.22033	1.54597	0.275007
HOXA9 (3205)	0.956057	0.823749	1.848	2.22959	1.62293	1.18903	2.24489	0.495695	0.704872	1.02148	2.25701	1.02148	2.47768	2.90304	1.70487	0.650765	0.879706	0.344828	0.495695
HOXA10 (3206)	2.85	1.31	3.44	3.9	3.22	1.97	2.81	1.86	2.17	2.52	3.89	2.99	3.76	2.68	3.48	1.04	2.14	3.32	2.71
HOXA11 (3207)	1.46467	0.356144	1.58976	2.19849	1.32769	1.24489	1.65992	1.17632	0.704872	1.21412	1.49057	1.45943	2.5509	1.91839	1.64155	0.31034	0.275007	1.33914	1.58496
HOXA13 (3209)	1.11103	0	0.475085	0.748461	0.0565835	0.863938	0.432959	0.275007	0.555816	0.0426443	1.20789	0.238787	0.790772	0.333424	0.238787	0.0285692	0.0426443	0.831877	0.910733
HOXB1 (3211)	0	0.0426443	0.0426443	0.0426443	0.0143553	0.0565835	0	0	0.0565835	0	0.0143553	0.0143553	0	0.0143553	0.0703893	0.0143553	0	0	0.124328
HOXB2 (3212)	0.0426443	0.0426443	0.15056	0.0840643	0.0143553	0.0143553	0.176323	0.124328	0.0976108	0.0426443	0.176323	0.124328	0.0426443	0.831877	0.0976108	0.526069	0	0	0.0143553
HOXB3 (3213)	0.464668	1.43829	1.83188	0.722466	0.0143553	0.863938	2.20477	0.298658	1.78241	1.45418	1.36737	1.09085	0.275007	2.38128	0.163499	3.19692	0.111031	0.111031	1.76977
HOXB4 (3214)	0.0426443	0.0143553	0.189034	0.275007	0.0143553	0.378512	0.250962	0.0426443	0.0285692	0.0703893	0.201634	0.111031	0.137504	0.214125	0.0426443	0.189034	0.0565835	0.0285692	0.0565835
HOXB5 (3215)	0.0426443	0.0426443	0.659925	0.137504	0	0.400538	0.956057	0.0285692	0.863938	0.432959	0.0285692	0.111031	0.0565835	0.575312	0.124328	0.847997	0.0143553	0.0143553	0.263034
HOXB6 (3216)	0.0840643	0.333424	1	2.03914	0.0426443	0.536053	0.823749	0.0565835	1.1177	1.42761	0.333424	0.137504	0.238787	0.903038	0.378512	1.74846	0	0.422233	0.422233
HOXB7 (3217)	3.04	1.9	2.74	3.02	2.47	0.0704	2.6	3.12	4.59	2.42	3.48	3.11	0.757	3.36	0.202	3.59	0	0	3.86
HOXB8 (3218)	0.137504	0.422233	0.111031	0.0703893	0.0143553	0.163499	0.555816	0.298658	1.27501	0.0703893	0.344828	0.863938	0.176323	0.641546	0.163499	0.422233	0	0	0.0285692
HOXB9 (3219)	1.09761	1.15704	1.29278	0.356144	0.0426443	0.485427	1.29278	2	0.650765	0.722466	1.60881	3.08576	2.19535	1.58015	0.124328	1.15056	0	0.176323	0.731183
HOXB13 (10481)	0.0143553	0.0143553	0.847997	0.0143553	0	0	0.250962	0.263034	1.71809	0	0.0143553	1.9486	0	0.731183	0.722466	0	0	0	0
HOXC4 (3221)	0.0286	0.848	0.888	1.58	0.926	2.67	1.21	0.774	1.83	1.12	1.9	1.21	1.42	2.39	1.18	2.22	0.0566	1.57	0.993
HOXC5 (3222)	0.422233	0.0426443	0.137504	0.454176	0.15056	0.485427	0	0.201634	0.0840643	0.137504	0.275007	0.411426	1.16993	0.613532	0.250962	0.378512	0.0285692	0.485427	0.163499
HOXC6 (3223)	0.251	0	1.14	1.3	1.21	2.51	0	0.856	1.18	1.71	2.26	2.08	1.7	1.9	1.58	1.97	0.401	1.08	1.2
HOXC8 (3224)	0.782409	0.176323	0.31034	0.739848	1.32769	1.05658	0.790772	0.555816	0.356144	0.956057	1.53107	0.250962	1.49057	1.20163	1.26303	1.07039	0.0840643	0.411426	0.378512
HOXC9 (3225)	0.163499	1.60407	0.695994	1.13093	0.847997	3.11437	1.75275	1.40599	1.52607	1.94111	2.11437	2.28983	1.63691	2.13093	2.37016	2.66448	0.0143553	1.02148	1.62761
HOXC10 (3226)	1.33914	2.79077	3.48671	2.67356	0.443607	3.53232	2.32193	2.75916	4.15218	0.687061	3.8268	3.81352	3.25248	4.50779	3.79701	3.33628	0.0565835	3.37573	3.42223
HOXC11 (3227)	1.1375	1.9486	0.925999	2.0072	1.25096	2.63227	1.32193	0.963474	2.36457	2.30159	2.77189	1.1635	1.61353	1.58015	1.07039	2.51854	0.226509	0.526069	1.48543
HOXC12 (3228)	0.0426443	0.250962	0	0.0143553	0	2.90304	0	0	0.0143553	0	0.0565835	0.0285692	0	0.0143553	0.0703893	0.0703893	0	0	0.0143553
HOXC13 (3229)	3.93074	4.31179	1.78241	2.69599	2.90881	4.55459	1.852	2.07039	5.03342	4.0072	4.27426	2.58976	2.18587	2.28983	2.55582	4.26604	1.11103	2.66676	3.18903
HOXD1 (3231)	0.226509	0.389567	0.555816	0.0840643	0.0285692	0.137504	0.124328	0.0143553	0.275007	0.176323	0.0703893	1.93357	0.0840643	0.333424	0.250962	0.604071	0.485427	0.0703893	0.275007
HOXD3 (3232)	0	0.238787	0.15056	0.163499	0.124328	0.0840643	0.378512	0.0840643	0	0.111031	0	0.0285692	0.722466	0.15056	0.250962	0.250962	0.0285692	0.0976108	0.0976108
HOXD4 (3233)	0.0143553	0.137504	0.31034	0.344828	0.201634	0.0976108	0.400538	0.0840643	0	0.15056	0.176323	0.0426443	1.29278	0.0703893	0.356144	1.58976	0.0426443	0.137504	0.0703893
HOXD8 (3234)	1.28096	1.27501	1.85599	2.32769	2.62059	1.72247	1.43829	0.871844	1.32193	0.879706	0.910733	2.06005	0.83996	1.72683	0.286881	2.78031	1.15056	1.41684	1.5509
HOXD9 (3235)	0.650765	1.7866	3.6565	2.5008	2.43829	3.08406	3.38267	1.81967	0.0565835	1.90689	2.65764	1.30451	1.45418	2.79909	2.81967	1.63227	0.903038	1.41684	1.36177
HOXD10 (3236)	0.0565835	4.20945	4.37504	4.41752	3.46336	3.36597	3.12598	1.96347	0.31034	2.80941	3.41954	3.24945	3.9222	4.05137	3.75489	2.50843	2.9542	3.17792	2.13422
HOXD11 (3237)	0.263034	3.6792	3.95791	4.03914	3.05485	2.75489	1.94486	1.62293	0.464668	3.25399	2.74846	3.19692	4.18428	3.48929	2.78031	1.72683	2.57289	3.21101	2.19535
HOXD12 (3238)	0	0.137504	0.124328	0.189034	0.0976108	0.0426443	0	0	0	0.0840643	0.0285692	0.0565835	0.163499	0.321928	0.0426443	0	0.0285692	0	0.0703893
HOXD13 (3239)	0.389567	0.356144	1.18269	0.0426443	1.57531	0.0565835	0.238787	0.0976108	0.137504	0.389567	0.163499	1.24489	1.89142	0.815575	0.400538	0.111031	0.201634	0.226509	0.286881

## Sheet: Profile_Cell_lines
DepMap ID	Cell Line	RRID	Primary or Metastasis	Site
ACH-000181	SCC-9	CVCL_1685	Primary	Anterior part of tongue, oral cavity
ACH-001347	H157	CVCL_2468	Primary	Buccal Mucosa, oral cavity
ACH-001511	H413	CVCL_2465	Primary	Buccal Mucosa, oral cavity
ACH-001510	H376	CVCL_2463	Primary	Floor of mouth, oral cavity
ACH-001543	KOSC-2 cl3-43	CVCL_1337	Primary	Floor of mouth, oral cavity
ACH-001699	UPCI-SCC-131	CVCL_2229	Primary	Floor of mouth, oral cavity
ACH-000832	CAL 27	CVCL_1107	Primary	Middle of the Tongue, oral cavity
ACH-000503	BICR 16	CVCL_2308	Primary	Tongue, oral cavity
ACH-000771	BICR 56	CVCL_2313	Primary	Tongue, oral cavity
ACH-000518	CAL-33	CVCL_1108	Primary	Tongue, oral cavity
ACH-001346	H103	CVCL_2457	Primary	Tongue, oral cavity
ACH-001509	H357	CVCL_2462	Primary	Tongue, oral cavity
ACH-000619	PECAPJ15	CVCL_2678	Primary	Tongue, oral cavity
ACH-000735	PECAPJ49	CVCL_2681	Primary	Tongue, oral cavity
ACH-002029	SAS	CVCL_1675	Primary	Tongue, oral cavity
ACH-000188	SCC-25	CVCL_1682	Primary	Tongue, oral cavity
ACH-000238	SCC-4	CVCL_1684	Primary	Tongue, oral cavity
ACH-001690	UPCI-SCC-026	CVCL_2221	Primary	Tongue, oral cavity
ACH-001692	UPCI-SCC-040	CVCL_2222	Primary	Tongue, oral cavity
